# Supplementary material for: Combined Magnetic Hyperthermia and Photothermia with Polyelectrolyte/Gold-Coated Magnetic Nanorods
Source: Polymers (Basel). 2022 Nov 14;14(22):4913. doi: 10.3390/polym14224913 (PMC9693010; doi:10.3390/polym14224913)
Supplement: Supplementary file 1 [file polymers-14-04913-s001.zip]

Archive with 1 entries (1 files):
- polymers-1906948-supplementary.pdf
